# Supplementary material for: Nomograms incorporating hsa_circ_0029325 highly expressed in exosomes of hepatocellular carcinoma predict the postoperative outcomes
Source: Discov Oncol. 2024 Jun 5;15:212. doi: 10.1007/s12672-024-01060-7 (PMC11153441; doi:10.1007/s12672-024-01060-7)
Supplement: Supplementary file 3 — Supplementary Material 3 [file 12672_2024_1060_MOESM3_ESM.xlsx]

## Sheet: Sheet1
Table s1 Primers list for RT-qPCR analysis
Genes	Primer sequences
GAPDH	F: TGCACCACCAACTGCTTAGC
	R: GGCATGGACTGTGGTCATGAG
Has_circ_0029325	F: TGGTCCCTGTCATCTGCCAA
	R: AAGGAGTGTGCCTCCTGGTT
